# Supplementary material for: Persistent Elevation in Urinary Neutrophil Gelatinase-Associated Lipocalin Levels Can Be a Predictor of Urinary Tract Infection Recurrence or Persistence in Women
Source: Int J Mol Sci. 2024 Nov 26;25(23):12670. doi: 10.3390/ijms252312670 (PMC11641091; doi:10.3390/ijms252312670)
Supplement: Supplementary file 1 [file ijms-25-12670-s001.zip]

Archive with 1 entries (1 files):
- ijms-3277863-supplementary.pdf
